# Supplementary material for: Removal of the Highly Toxic Anticoccidial Monensin Using Six Different Low-Cost Bio-Adsorbents
Source: Toxics. 2024 Aug 19;12(8):606. doi: 10.3390/toxics12080606 (PMC11360468; doi:10.3390/toxics12080606)
Supplement: Supplementary file 1 [file toxics-12-00606-s001.zip]

Archive with 1 entries (1 files):
- toxics-3138506-supplementary.pdf
